# Supplementary material for: Natural Selection for Operons Depends on Genome Size
Source: Genome Biol Evol. 2013 Nov 6;5(11):2242–54. doi: 10.1093/gbe/evt174 (PMC3845653; doi:10.1093/gbe/evt174)
Supplement: Supplementary Data [file supp_evt174_Table_S1.xls]

## Sheet: alpha-proteobacteria
list	ecology	taxonomy	Genome size (pb)	Genome size (MB)	%GC	alpha.ICO.total	alpha.HE.ICO	alpha.LE.ICO	alpha.BAL.ICO	alpha.UNB.ICO	alpha.EE.ICO	alpha.NN.ICO	number of operons	number of genes in operons	number of genes in single units	operon length	number of total genes	% genes in operons	% genes in single units
apt		Acetobacter pasteurianus IFO 3283-01	3340249	3.34025	53.88	0.538265	0.607477	0.450549	0.612245	0.598131	0.678161	0.502732	602	1905	1217	3.16445	3122	0.610186	0.389814
acr		Acidiphilium cryptum JF-5	3963080	3.96308	67.89	0.516199	0.557018	0.367521	0.584158	0.518182	0.577778	0.515152	769	2528	1084	3.28739	3612	0.699889	0.300111
ara		Agrobacterium radiobacter K84	7273300	7.2733	60.78	0.453125	0.501931	0.445161	0.527778	0.453782	0.540816	0.447712	1260	3980	2772	3.15873	6752	0.589455	0.410545
atu		Agrobacterium tumefaciens C58	5674258	5.67426	59.82	0.48524	0.511719	0.435714	0.564815	0.448276	0.545455	0.492958	1013	3220	2204	3.17868	5424	0.593658	0.406342
avi		Agrobacterium vitis S4	6320946	6.32095	58.5	0.48524	0.518072	0.471831	0.568807	0.447368	0.57732	0.509025	1032	3187	2282	3.08818	5469	0.582739	0.417261
acn	intracel	Anaplasma centrale Israel	1206806	1.20681	50.03	0.334975	0.401515	0.0571429	0.470588	0.358209	0.450704	0.321429	175	478	485	2.73143	963	0.496366	0.503634
ama	intracel	Anaplasma marginale St. Maries	1197687	1.19769	49.8	0.331707	0.397059	0.0588235	0.463768	0.347826	0.458333	0.298246	188	527	461	2.80319	988	0.533401	0.466599
aph	intracel	Anaplasma phagocytophilum HZ	1471282	1.47128	42.56	0.378378	0.470588	0.08	0.568966	0.482759	0.553846	0.3	207	551	753	2.66184	1304	0.422546	0.577454
aex		Asticcacaulis excentricus CB 48	4308776	4.30878	60.39	0.362319	0.405286	0.329787	0.463158	0.383178	0.404255	0.428571	779	2151	1673	2.76123	3824	0.5625	0.4375
azc		Azorhizobium caulinodans ORS 571	5369772	5.36977	67.66	0.478431	0.50211	0.392593	0.490909	0.455357	0.631579	0.444444	959	2970	1810	3.09698	4780	0.621339	0.378661
azl		Azospirillum sp. B510	7599738	7.59974	68.37	0.375209	0.377698	0.347561	0.395161	0.354331	0.495146	0.39441	1251	3545	2875	2.83373	6420	0.552181	0.447819
bbk		Bartonella bacilliformis KC583	1445021	1.44502	39.48	0.59058	0.644172	0.555556	0.670732	0.635294	0.666667	0.641304	236	759	574	3.2161	1333	0.569392	0.430608
bgr		Bartonella grahamii as4aup	2369520	2.36952	39.98	0.592058	0.640244	0.545455	0.688312	0.654321	0.662651	0.663043	350	1086	731	3.10286	1817	0.597688	0.402312
bhe		Bartonella henselae Houston-1	1931047	1.93105	40.03	0.607143	0.656627	0.560606	0.688312	0.642857	0.678161	0.673913	293	936	603	3.19454	1539	0.608187	0.391813
bqu		Bartonella quintana Toulouse	1581384	1.58138	40.4	0.62406	0.670886	0.5625	0.710526	0.658537	0.674419	0.714286	222	708	482	3.18919	1190	0.594958	0.405042
btr		Bartonella tribocorum CIP 105476	2642404	2.6424	40.7	0.596364	0.650307	0.553846	0.688312	0.642857	0.658824	0.681319	388	1257	878	3.23969	2135	0.588759	0.411241
bid		Beijerinckia indica subsp. indica ATCC 9039	4418616	4.41862	58.19	0.432671	0.484716	0.409524	0.489796	0.490741	0.545455	0.433628	675	1869	1979	2.76889	3848	0.485707	0.514293
bja		Bradyrhizobium japonicum USDA110	9105828	9.10583	64.66	0.454064	0.514286	0.348684	0.522523	0.495726	0.584158	0.427586	1545	4671	3699	3.0233	8370	0.558065	0.441935
bbt		Bradyrhizobium sp. BTAi1	8493513	8.49351	65.39	0.449168	0.524194	0.376812	0.495575	0.53913	0.625	0.432727	1348	4095	3584	3.03783	7679	0.533273	0.466727
bra		Bradyrhizobium sp. ORS278	7456587	7.45659	66.13	0.452865	0.534137	0.419847	0.541284	0.53913	0.652632	0.430657	1185	3527	3246	2.97637	6773	0.520744	0.479256
bsb		Brevundimonas subvibrioides ATCC 15264	3445263	3.44526	68.81	0.426768	0.464602	0.435294	0.543689	0.410714	0.469388	0.491124	694	2088	1295	3.00865	3383	0.617204	0.382796
bms		Brucella suis 1330	3315175	3.31517	58.21	0.515284	0.552743	0.529412	0.601942	0.522523	0.602041	0.545455	653	1997	1338	3.05819	3335	0.598801	0.401199
hci		Candidatus Hodgkinia cicadicola Dsem	143795	0.143795	58.67	0.83871	0.833333	0	0.8	0.833333	0.928571	0.555556	34	159	29	4.67647	188	0.845745	0.154255
las		Candidatus Liberibacter asiaticus psy62	1226704	1.2267	37.58	0.625551	0.643357	0.564103	0.742857	0.56338	0.693333	0.725806	201	666	496	3.31343	1162	0.57315	0.42685
pub		Candidatus Pelagibacter ubique HTCC1062	1308759	1.30876	29.81	0.681992	0.714286	0.622222	0.75641	0.679012	0.805195	0.641509	280	1170	219	4.17857	1389	0.842333	0.157667
apb		Candidatus Puniceispirillum marinum IMCC1322	2753527	2.75353	49.6	0.47013	0.556604	0.43299	0.582524	0.54	0.571429	0.535294	536	1677	905	3.12873	2582	0.649497	0.350503
ccs		Caulobacter crescentus NA1000	4042929	4.04293	67.64	0.455172	0.530172	0.326531	0.523364	0.517241	0.597938	0.454545	826	2416	1554	2.92494	3970	0.608564	0.391436
cse		Caulobacter segnis ATCC 21756	4655622	4.65562	68.21	0.379233	0.451754	0.271845	0.485437	0.414414	0.494624	0.392344	832	2267	1932	2.72476	4199	0.53989	0.46011
cak		Caulobacter sp. K31	5889399	5.8894	68	0.436009	0.502165	0.321101	0.566038	0.464286	0.56	0.416268	1028	2913	2583	2.83366	5496	0.530022	0.469978
dsh		Dinoroseobacter shibae DFL 12	4417868	4.41787	65.92	0.447084	0.48954	0.405172	0.495495	0.5	0.536842	0.439462	846	2712	1530	3.20567	4242	0.639321	0.360679
ecn	intracel	Ehrlichia canis Jake	1315030	1.31503	30.99	0.36413	0.452174	0	0.576271	0.418182	0.507937	0.3	147	408	557	2.77551	965	0.422798	0.577202
ech	intracel	Ehrlichia chaffeensis Arkansas	1176248	1.17625	31.42	0.377778	0.46087	0.0454545	0.603448	0.436364	0.508197	0.34	185	511	634	2.76216	1145	0.446288	0.553712
erw	intracel	Ehrlichia ruminantium Welgevonden (France)	1512977	1.51298	30.58	0.354839	0.433333	0	0.553571	0.403509	0.5	0.285714	150	419	578	2.79333	997	0.420261	0.579739
eli		Erythrobacter litoralis HTCC2594	3052398	3.0524	63.43	0.450867	0.538462	0.369863	0.591837	0.471154	0.625	0.406897	647	2023	1036	3.12674	3059	0.661327	0.338673
gdi		Gluconacetobacter diazotrophicus PAl 5 (Brazil)	3999591	3.99959	66.97	0.523041	0.592105	0.464912	0.605769	0.596154	0.655556	0.485714	812	2547	1372	3.1367	3919	0.649911	0.350089
gox		Gluconobacter oxydans 621H	2922384	2.92238	61.48	0.508333	0.553398	0.419753	0.593407	0.509804	0.636364	0.456954	545	1708	1023	3.13394	2731	0.625412	0.374588
gbe		Granulibacter bethesdensis CGDNIH1	2708355	2.70836	59.62	0.51269	0.558559	0.438776	0.572816	0.533333	0.637363	0.460317	525	1699	799	3.23619	2498	0.680144	0.319856
hba		Hirschia baltica ATCC 49814	3540114	3.54011	45.81	0.482412	0.563981	0.408602	0.621359	0.51	0.641304	0.429379	585	1789	1445	3.05812	3234	0.553185	0.446815
hdn		Hyphomicrobium denitrificans ATCC 51888	3638969	3.63897	61.35	0.367397	0.373913	0.414894	0.405941	0.410714	0.422222	0.42328	633	1972	1592	3.11532	3564	0.553311	0.446689
hne		Hyphomonas neptunium ATCC 15444	3705021	3.70502	62.34	0.444976	0.516279	0.375	0.585859	0.495495	0.625	0.409836	711	2114	1437	2.97328	3551	0.595325	0.404675
jan		Jannaschia sp. CCS1	4404049	4.40405	62.61	0.450106	0.493827	0.439655	0.530435	0.5	0.578947	0.459459	920	2946	1383	3.20217	4329	0.680527	0.319473
kvu		Ketogulonicigenium vulgare Y25	3288404	3.2884	62.27	0.452323	0.481651	0.479167	0.425926	0.465347	0.472527	0.513089	722	2290	997	3.17175	3287	0.696684	0.303316
mag		Magnetospirillum magneticum AMB-1	4967148	4.96715	66.13	0.555066	0.587234	0.566929	0.598214	0.626087	0.722772	0.522523	967	3195	1416	3.30403	4611	0.692908	0.307092
mmr		Maricaulis maris MCS10	3368780	3.36878	63.07	0.525	0.587444	0.404255	0.638095	0.559633	0.621053	0.52907	606	1925	1190	3.17657	3115	0.617978	0.382022
mlo		Mesorhizobium loti MAFF303099	7596297	7.5963	63.25	0.466302	0.528736	0.477612	0.584071	0.5	0.575758	0.453571	1364	4147	3181	3.04032	7328	0.565912	0.434088
mes		Mesorhizobium sp. BNC1	4935185	4.93518	61.58	0.51046	0.561983	0.48062	0.583333	0.521368	0.587629	0.50431	920	3021	1581	3.2837	4602	0.656454	0.343546
mea		Methylobacterium extorquens AM1	6879778	6.87978	69.41	0.407249	0.42437	0.379032	0.519608	0.438596	0.574468	0.378261	1163	3260	3038	2.8031	6298	0.517625	0.482375
mno		Methylobacterium nodulans ORS 2060	8839022	8.83902	69.23	0.414679	0.474708	0.378571	0.508929	0.452174	0.55914	0.384083	1409	4358	4046	3.09297	8404	0.518563	0.481437
mpo		Methylobacterium populi BJ001	5848997	5.849	69.99	0.404762	0.407563	0.375	0.519608	0.405172	0.580645	0.349345	1002	2882	2558	2.87625	5440	0.529779	0.470221
mrd		Methylobacterium radiotolerans JCM 2831	6899110	6.89911	71.48	0.428298	0.437751	0.425373	0.530973	0.421053	0.568421	0.412639	1191	3431	3081	2.88077	6512	0.526873	0.473127
met		Methylobacterium sp. 4-46	7737025	7.73703	72.02	0.420233	0.448819	0.372093	0.491525	0.419643	0.569892	0.380597	1164	3357	3517	2.88402	6874	0.488362	0.511638
msl		Methylocella silvestris BL2	4305430	4.30543	63.72	0.464692	0.511111	0.420561	0.514851	0.528302	0.568182	0.460094	698	2040	1835	2.92264	3875	0.526452	0.473548
nri	intracel	Neorickettsia risticii Illinois	879977	0.879977	41.64	0.333333	0.415094	0.05	0.54	0.387755	0.413793	0.325	169	496	434	2.93491	930	0.533333	0.466667
nse	intracel	Neorickettsia sennetsu Miyayama	859006	0.859006	41.41	0.31875	0.386792	0.0526316	0.541667	0.34	0.413793	0.3	185	551	417	2.97838	968	0.569215	0.430785
nha		Nitrobacter hamburgensis X14	5011522	5.01152	62.54	0.524775	0.552743	0.45045	0.571429	0.530973	0.663043	0.47907	747	2167	2218	2.90094	4385	0.494185	0.505815
nwi		Nitrobacter winogradskyi Nb-255	3402093	3.40209	63.02	0.511166	0.50655	0.505618	0.533333	0.481481	0.591398	0.510989	597	1686	1489	2.82412	3175	0.531024	0.468976
nar		Novosphingobium aromaticivorans DSM 12444	4233314	4.23331	65.51	0.441176	0.528302	0.412371	0.609524	0.455357	0.612903	0.427027	844	2701	1303	3.20024	4004	0.674575	0.325425
oan		Ochrobactrum anthropi ATCC 49188	5205777	5.20578	57.06	0.504726	0.53629	0.5	0.579439	0.508621	0.6	0.511029	935	2982	1887	3.1893	4869	0.612446	0.387554
oca		Oligotropha carboxidovorans OM5	3745629	3.74563	63.05	0.510638	0.517391	0.489796	0.556604	0.518868	0.588889	0.537688	689	2091	1679	3.03483	3770	0.554642	0.445358
ots	intracel	Orientia tsutsugamushi Boryong	2127051	2.12705	30.88	0.538462	0.590476	0.333333	0.654545	0.607843	0.610169	0.564103	217	585	634	2.69585	1219	0.479902	0.520098
ott	intracel	Orientia tsutsugamushi Ikeda	2008987	2.00899	31.54	0.540881	0.598131	0.318182	0.649123	0.596154	0.612903	0.564103	380	1010	995	2.65789	2005	0.503741	0.496259
pde		Paracoccus denitrificans PD1222	5236194	5.23619	67.17	0.480519	0.501961	0.439189	0.535714	0.474576	0.565217	0.480702	1053	3534	1595	3.35613	5129	0.689023	0.310977
pla		Parvibaculum lavamentivorans DS-1	3914745	3.91474	62.74	0.521429	0.606695	0.356436	0.609091	0.586207	0.717391	0.463542	764	2321	1363	3.03796	3684	0.630022	0.369978
pbr		Parvularcula bermudensis HTCC2503	2902643	2.90264	60.96	0.357527	0.429268	0.320988	0.4375	0.388889	0.483516	0.333333	542	1646	1087	3.0369	2733	0.602269	0.397731
pzu		Phenylobacterium zucineum HLK1	4379231	4.37923	71.37	0.468085	0.515284	0.4	0.603774	0.486957	0.59375	0.473404	779	2301	1598	2.95379	3899	0.590151	0.409849
rec		Rhizobium etli CIAT 652	6448048	6.44805	62.07	0.469835	0.49004	0.468531	0.561905	0.45	0.544554	0.468864	1112	3392	2724	3.05036	6116	0.554611	0.445389
rlt		Rhizobium leguminosarum bv. trifolii WSM2304	6872702	6.8727	61.99	0.46098	0.511905	0.433566	0.592233	0.475	0.571429	0.472924	1147	3654	2826	3.1857	6480	0.563889	0.436111
rle		Rhizobium leguminosarum bv. viciae 3841	7751309	7.75131	61.67	0.465364	0.504098	0.46	0.54717	0.446429	0.575758	0.484099	1336	4210	2994	3.1512	7204	0.584398	0.415602
rcp		Rhodobacter capsulatus SB1003	3871920	3.87192	66.88	0.435583	0.422594	0.465116	0.440367	0.366667	0.421569	0.478992	771	2427	1280	3.14786	3707	0.654707	0.345293
rsq		Rhodobacter sphaeroides ATCC 17025	4557127	4.55713	68.54	0.531187	0.56746	0.473684	0.540541	0.521739	0.56	0.556	864	2829	1571	3.27431	4400	0.642955	0.357045
rsk		Rhodobacter sphaeroides KD131	4711139	4.71114	69.32	0.499037	0.52988	0.436242	0.522936	0.504505	0.561224	0.519084	896	2925	1713	3.26451	4638	0.63066	0.36934
rva		Rhodomicrobium vannielii ATCC 17100	4014469	4.01447	63.08	0.38565	0.380734	0.37069	0.367925	0.339623	0.4	0.419048	665	1862	1761	2.8	3623	0.513939	0.486061
rpe		Rhodopseudomonas palustris BisA53	5505494	5.50549	65	0.485772	0.512397	0.37931	0.554545	0.5	0.623762	0.461847	869	2600	2332	2.99194	4932	0.52717	0.47283
rpc		Rhodopseudomonas palustris BisB18	5513844	5.51384	65.45	0.483431	0.48954	0.377622	0.518182	0.504505	0.612245	0.451852	871	2720	2223	3.12285	4943	0.550273	0.449727
rpd		Rhodopseudomonas palustris BisB5	4892717	4.89272	65.4	0.489712	0.514523	0.385827	0.527273	0.508929	0.616162	0.45749	800	2438	2017	3.0475	4455	0.54725	0.45275
rpb		Rhodopseudomonas palustris HaA2	5331656	5.33166	66.47	0.454545	0.51046	0.352	0.530973	0.495652	0.602041	0.432	863	2589	2147	3	4736	0.546664	0.453336
rpt		Rhodopseudomonas palustris TIE-1	5744041	5.74404	65.4	0.45674	0.506276	0.323308	0.541284	0.486726	0.608247	0.421687	925	2886	2421	3.12	5307	0.54381	0.45619
rce		Rhodospirillum centenum SW	4355543	4.35554	70.68	0.482255	0.532819	0.354545	0.552	0.508475	0.636364	0.438298	733	2136	1931	2.91405	4067	0.525203	0.474797
rru		Rhodospirillum rubrum ATCC 11170	4406557	4.40656	66.03	0.541016	0.576471	0.453237	0.559322	0.583333	0.623762	0.525097	804	2500	1408	3.10945	3908	0.639713	0.360287
rak	intracel	Rickettsia akari Hartford	1231060	1.23106	32.79	0.411765	0.45082	0.264706	0.606557	0.416667	0.56338	0.297872	258	670	623	2.5969	1293	0.518175	0.481825
rbo	intracel	Rickettsia bellii OSU 85-389	1528980	1.52898	31.82	0.4	0.459016	0.212121	0.548387	0.440678	0.536232	0.3125	333	880	631	2.64264	1511	0.582396	0.417604
rcm	intracel	Rickettsia canadensis McKiel	1159772	1.15977	31.85	0.419355	0.47541	0.212121	0.546875	0.532258	0.581081	0.309524	203	543	583	2.67488	1126	0.482238	0.517762
rfe	intracel	Rickettsia felis URRWXCal2	1587240	1.58724	32.73	0.409756	0.465116	0.243902	0.578125	0.478261	0.586667	0.309091	309	817	731	2.64401	1548	0.527778	0.472222
rms	intracel	Rickettsia massiliae MTU5	1376184	1.37618	32.97	0.434555	0.487603	0.285714	0.571429	0.55	0.619718	0.319149	196	543	473	2.77041	1016	0.534449	0.465551
rpr	intracel	Rickettsia prowazekii Madrid E	1111523	1.11152	30.42	0.463158	0.503937	0.28125	0.590909	0.523077	0.586667	0.4	191	521	350	2.72775	871	0.598163	0.401837
rrj	intracel	Rickettsia rickettsii Iowa	1268188	1.26819	32.86	0.438144	0.484127	0.294118	0.575758	0.532258	0.60274	0.347826	274	749	672	2.73358	1421	0.527094	0.472906
rty	intracel	Rickettsia typhi Wilmington (ATCC VR-144)	1111496	1.1115	30.38	0.449198	0.504132	0.257143	0.587302	0.52381	0.60274	0.377778	182	495	379	2.71978	874	0.566362	0.433638
rde		Roseobacter denitrificans OCh 114	4331234	4.33123	59.42	0.463362	0.502128	0.466102	0.46729	0.478992	0.541667	0.479821	855	2719	1451	3.18012	4170	0.652038	0.347962
sit		Ruegeria sp. TM1040	4153699	4.1537	60.49	0.463768	0.455696	0.470588	0.490741	0.428571	0.489362	0.476987	757	2361	1581	3.11889	3942	0.598935	0.401065
sil		Silicibacter pomeroyi DSS-3	4601053	4.60105	64.63	0.430407	0.456522	0.436975	0.457143	0.436364	0.494845	0.45614	888	2806	1508	3.15991	4314	0.65044	0.34956
rhi		Sinorhizobium fredii NGR234	6891900	6.8919	63.1	0.457961	0.488189	0.453947	0.5	0.466667	0.546392	0.462585	1182	3679	2765	3.11252	6444	0.570919	0.429081
smd		Sinorhizobium medicae WSM419	6817576	6.81758	61.77	0.454383	0.480159	0.426573	0.481818	0.435897	0.524752	0.457746	1155	3775	2499	3.2684	6274	0.60169	0.39831
sme		Sinorhizobium meliloti 1021	6691694	6.69169	62.86	0.482944	0.5	0.450331	0.528846	0.438017	0.524272	0.498208	1194	3756	2525	3.14573	6281	0.597994	0.402006
sjp		Sphingobium japonicum UT26S	4424862	4.42486	65.45	0.346512	0.39823	0.287129	0.38835	0.367925	0.430108	0.333333	945	2800	1661	2.96296	4461	0.627662	0.372338
swi		Sphingomonas wittichii RW1	5915246	5.91525	68.47	0.465116	0.527197	0.383929	0.551724	0.482759	0.652632	0.4375	1173	3563	1836	3.03751	5399	0.659937	0.340063
sal		Sphingopyxis alaskensis RB2256	3373713	3.37371	65.83	0.478481	0.552381	0.426966	0.58	0.470588	0.648352	0.455621	685	2129	1114	3.10803	3243	0.656491	0.343509
sno		Starkeya novella DSM 506	4765023	4.76502	68.43	0.384615	0.409283	0.363636	0.419048	0.396552	0.44898	0.414343	892	2657	1826	2.9787	4483	0.592683	0.407317
wpi	intracel	Wolbachia pipientis endosymbiont of Culex quinquefasciatus Pel (mosquito)	1482455	1.48246	34.62	0.350282	0.398305	0.0833333	0.444444	0.350877	0.419355	0.340909	242	700	612	2.89256	1312	0.533537	0.466463
wol	intracel	Wolbachia sp. wMel endosymbiont of Drosophila melanogaster (fruit fly)	1267782	1.26778	35.46	0.344444	0.403361	0.0833333	0.4375	0.37931	0.428571	0.333333	253	704	528	2.78261	1232	0.571429	0.428571
wbm	intracel	Wolbachia wBm endosymbiont of Brugia malayi TRS	1080084	1.08008	35.21	0.35503	0.401786	0.1	0.465517	0.365385	0.438596	0.318182	168	442	400	2.63095	842	0.524941	0.475059
xau		Xanthobacter autotrophicus Py2	5625098	5.6251	67.81	0.498956	0.520179	0.410853	0.514286	0.468468	0.606383	0.5125	1020	3152	1940	3.0902	5092	0.61901	0.38099
zmn		Zymomonas mobilis subsp. mobilis NCIMB 11163	2223520	2.22352	48.04	0.507418	0.539267	0.433735	0.606742	0.4375	0.602273	0.488889	356	1075	872	3.01966	1947	0.552131	0.447869

## Sheet: beta-proteobacteria
list	taxonomy	Genome size (pb)	Genome size (MB)	%GC	beta.ICO.total	beta.HE.ICO	beta.LE.ICO	beta.BAL.ICO	beta.UNB.ICO	beta.EE.ICO	beta.NN.ICO	number of operons	number of genes in operons	number of genes in single units	operon length	number of total genes	% genes in operons	% genes in single units
axy	Achromobacter xylosoxidans A8	7359146	7.35915	66.38	0.479389	0.543408	0.450549	0.537879	0.531915	0.59322	0.469208	1427	4491	2394	3.14716	6885	0.652288	0.347712
aav	Acidovorax avenae subsp. citrulli AAC00-1	5352772	5.35277	69.02	0.590909	0.666667	0.493333	0.725191	0.648855	0.72973	0.540441	965	3065	1706	3.17617	4771	0.642423	0.357577
ajs	Acidovorax sp. JS42	4585154	4.58515	66.72	0.574953	0.66323	0.472603	0.722222	0.630769	0.767857	0.505929	830	2716	1500	3.27229	4216	0.644213	0.355787
eba	Aromatoleum aromaticum EbN1	4727255	4.72726	65.08	0.644487	0.694737	0.57971	0.729927	0.696296	0.787611	0.614458	983	3131	1529	3.18515	4660	0.671888	0.328112
azo	Azoarcus sp. BH72	4376040	4.37604	68.22	0.644781	0.708738	0.597701	0.702899	0.6875	0.775	0.60473	839	2845	1212	3.39094	4057	0.701257	0.298743
bav	Bordetella avium 197N	3732255	3.73225	62.1	0.590991	0.656463	0.52	0.685484	0.659259	0.701754	0.552632	667	2305	1146	3.45577	3451	0.667922	0.332078
bbr	Bordetella bronchiseptica RB50	5339179	5.33918	68.49	0.590136	0.665563	0.548193	0.716535	0.678832	0.717949	0.548276	1014	3697	1362	3.64596	5059	0.730777	0.269223
bpt	Bordetella petrii DSM 12804	5287950	5.28795	65.98	0.606112	0.682274	0.52071	0.705426	0.681481	0.752212	0.568493	1017	3423	1664	3.36578	5087	0.672892	0.327108
bac	Burkholderia ambifaria MC40-6	7642536	7.64254	67.05	0.5727	0.677914	0.512953	0.692308	0.671233	0.758621	0.517341	1248	3861	2924	3.09375	6785	0.569049	0.430951
bgl	Burkholderia glumae BGR1	7284683	7.28468	68.43	0.570533	0.659306	0.563536	0.683824	0.664286	0.709402	0.544343	1062	3353	2501	3.15725	5854	0.572771	0.427229
bmu	Burkholderia multivorans ATCC 17616 (JGI)	7008622	7.00862	67.2	0.580694	0.67378	0.570652	0.695035	0.687943	0.773109	0.529762	1197	3712	2629	3.10109	6341	0.585397	0.414603
bph	Burkholderia phymatum STM815	8676562	8.67656	63	0.563037	0.659639	0.536842	0.689655	0.646667	0.747899	0.538889	1325	4204	3372	3.17283	7576	0.55491	0.44509
bpy	Burkholderia phytofirmans PsJN	8214658	8.21466	63.03	0.535354	0.652568	0.478947	0.695946	0.607843	0.725	0.501416	1310	4054	3268	3.09466	7322	0.553674	0.446326
bpl	Burkholderia pseudomallei 1106a	7089249	7.08925	68.6	0.590015	0.675926	0.544444	0.671429	0.637584	0.752137	0.571429	1423	4532	2713	3.18482	7245	0.625535	0.374465
brh	Burkholderia rhizoxinica HKI 454	3577613	3.57761	61.32	0.488753	0.521429	0.491935	0.579365	0.438849	0.612613	0.463303	802	2341	1392	2.91895	3733	0.62711	0.37289
bur	Burkholderia sp. 383	8676277	8.67628	66.9	0.553521	0.682779	0.522388	0.690141	0.677852	0.781513	0.498667	1444	4505	3298	3.11981	7803	0.577342	0.422658
bge	Burkholderia sp. CCGE1002	7884858	7.88486	64.11	0.379259	0.414634	0.411111	0.413043	0.360544	0.470588	0.377907	1253	3536	3451	2.82203	6987	0.506083	0.493917
bgf	Burkholderia sp. CCGE1003	7043595	7.04359	63.76	0.381459	0.428571	0.410112	0.430556	0.369128	0.491667	0.384384	1046	2990	3083	2.85851	6073	0.492343	0.507657
bvi	Burkholderia vietnamiensis G4	8391070	8.39107	66.26	0.588235	0.686154	0.542553	0.692308	0.6875	0.764706	0.54755	1452	4531	3172	3.12052	7703	0.588212	0.411788
bxe	Burkholderia xenovorans LB400	9731138	9.73114	63.24	0.56108	0.649231	0.514563	0.70922	0.609272	0.725	0.516043	1586	5062	3724	3.19168	8786	0.576144	0.423856
app	Candidatus Accumulibacter phosphatis clade IIA UW-1	5306133	5.30613	64.21	0.608177	0.671053	0.551913	0.692857	0.619718	0.747826	0.566225	945	3007	1613	3.18201	4620	0.650866	0.349134
zin	Candidatus Zinderia insecticola CARI	208564	0.208564	13.2	0.863636	0.884615		0.916667	0.923077	0.933333	0.8	42	208	23	4.95238	231	0.900433	0.0995671
cvi	Chromobacterium violaceum ATCC 12472	4751080	4.75108	65.71	0.616987	0.682099	0.555556	0.707143	0.686275	0.760331	0.564669	882	2848	1682	3.22902	4530	0.628698	0.371302
ctt	Comamonas testosteroni CNB-2	5373643	5.37364	62.56	0.54833	0.643836	0.475309	0.722222	0.598485	0.711712	0.498282	903	2705	2182	2.99557	4887	0.553509	0.446491
rme	Cupriavidus metallidurans CH34	6913352	6.91335	64.13	0.576744	0.672078	0.513369	0.699248	0.622378	0.745614	0.549254	1255	3924	2506	3.12669	6430	0.610264	0.389736
cti	Cupriavidus taiwanensis	6476522	6.47652	67.55	0.587087	0.677215	0.530612	0.704545	0.621622	0.745614	0.566092	1139	3588	2387	3.15013	5975	0.600502	0.399498
dar	Dechloromonas aromatica RCB	4501104	4.5011	59.87	0.624791	0.7	0.537143	0.748148	0.664336	0.770492	0.571918	874	3142	1105	3.59497	4247	0.739816	0.260184
dac	Delftia acidovorans SPH-1	6767514	6.76751	67.25	0.56734	0.670103	0.473054	0.762295	0.62406	0.723214	0.514754	1243	3903	2235	3.13998	6138	0.635875	0.364125
gca	Gallionella capsiferriformans ES-2	3162471	3.16247	53.49	0.620758	0.641892	0.658915	0.717557	0.6	0.684211	0.597458	634	2264	694	3.57098	2958	0.765382	0.234618
hse	Herbaspirillum seropedicae SmR1	5513887	5.51389	64.26	0.363339	0.371711	0.385057	0.361538	0.34058	0.423729	0.33871	971	2738	2061	2.81977	4799	0.570536	0.429464
har	Herminiimonas arsenicoxydans	3424307	3.42431	55.24	0.635849	0.72	0.539007	0.761538	0.681159	0.798246	0.572614	632	2038	1308	3.22468	3346	0.609085	0.390915
lhk	Laribacter hongkongensis HLHK9	3169329	3.16933	63.25	0.629433	0.673267	0.567073	0.715385	0.659722	0.732759	0.597786	652	2140	1193	3.28221	3333	0.642064	0.357936
lch	Leptothrix cholodnii SP-6	4909403	4.9094	69.3	0.597582	0.648649	0.568862	0.715385	0.649635	0.747826	0.56701	927	3132	1290	3.37864	4422	0.708277	0.291723
mpt	Methylibium petroleiphilum PM1	4643639	4.64364	68.97	0.598911	0.675958	0.529801	0.754237	0.640625	0.734513	0.569343	934	3125	1396	3.34582	4521	0.691219	0.308781
mfa	Methylobacillus flagellatus KT	2971517	2.97152	56.55	0.64959	0.704082	0.619048	0.676471	0.676471	0.8	0.571429	562	1989	817	3.53915	2806	0.708838	0.291162
mmb	Methylotenera mobilis JLW8	2547570	2.54757	46.44	0.676596	0.722022	0.632812	0.753968	0.701493	0.810345	0.621359	480	1617	776	3.36875	2393	0.675721	0.324279
meh	Methylotenera sp. 301	3059871	3.05987	43.53	0.497053	0.546713	0.52381	0.550388	0.518519	0.62931	0.458333	587	1836	987	3.12777	2823	0.650372	0.349628
mei	Methylovorus sp. SIP3-4	3082007	3.08201	55.38	0.661258	0.729167	0.62963	0.744186	0.70073	0.810345	0.6	589	2061	905	3.49915	2966	0.694875	0.305125
mms	Minibacterium massiliensis (Janthinobacterium sp. Marseille)	4110251	4.11025	55.15	0.618705	0.698361	0.546667	0.729323	0.681481	0.79661	0.565385	750	2454	1296	3.272	3750	0.6544	0.3456
ngk	Neisseria gonorrhoeae NCCP11945	2236178	2.23618	53.52	0.431635	0.461207	0.362637	0.514019	0.413223	0.5	0.372414	596	1736	1005	2.91275	2741	0.633345	0.366655
nla	Neisseria lactamica ST-640	2220606	2.22061	53.58	0.332454	0.364017	0.282609	0.426087	0.294574	0.381818	0.340278	420	1136	907	2.70476	2043	0.556045	0.443955
nme	Neisseria meningitidis MC58 (serogroup B)	2272360	2.27236	53.08	0.465789	0.506276	0.348315	0.578947	0.508065	0.574074	0.387755	452	1296	838	2.86726	2134	0.60731	0.39269
neu	Nitrosomonas europaea ATCC 19718	2812094	2.81209	51.57	0.639821	0.727626	0.532258	0.727273	0.698276	0.76	0.579208	531	1688	818	3.17891	2506	0.673583	0.326417
net	Nitrosomonas eutropha C91	2781824	2.78182	49.42	0.632385	0.704797	0.538462	0.706349	0.683333	0.754902	0.582524	531	1752	844	3.29944	2596	0.674884	0.325116
nmu	Nitrosospira multiformis ATCC 25196	3234309	3.23431	54.8	0.622271	0.676471	0.528455	0.701613	0.672	0.759615	0.551887	554	1773	1079	3.20036	2852	0.621669	0.378331
pna	Polaromonas naphthalenivorans CJ2	5366143	5.36614	62.78	0.590566	0.641844	0.5	0.748031	0.649635	0.736842	0.540541	977	3188	1798	3.26305	4986	0.63939	0.36061
pol	Polaromonas sp. JS666	5898676	5.89868	62.68	0.553539	0.630137	0.463576	0.708661	0.652174	0.752294	0.5	1078	3517	1984	3.26252	5501	0.639338	0.360662
pnu	Polynucleobacter necessarius subsp. asymbioticus QLW-P1DMWA-1	2159490	2.15949	45.26	0.66747	0.702929	0.656863	0.77193	0.733333	0.805825	0.614525	446	1607	511	3.60314	2118	0.758735	0.241265
pne	Polynucleobacter necessarius subsp. necessarius STIR1	1560469	1.56047	45.98	0.680233	0.716981	0.635135	0.761468	0.741071	0.808081	0.626984	313	1102	450	3.52077	1552	0.710052	0.289948
reh	Ralstonia eutropha H16	7416678	7.41668	66.99	0.578711	0.664537	0.553191	0.656716	0.629371	0.73913	0.57478	1290	4150	2549	3.21705	6699	0.619495	0.380505
reu	Ralstonia eutropha JMP134	7255290	7.25529	65.08	0.574436	0.664516	0.548387	0.654412	0.633094	0.732143	0.552023	1263	4061	2470	3.21536	6531	0.621804	0.378196
rpf	Ralstonia pickettii 12D	5685358	5.68536	63.92	0.597701	0.691803	0.527473	0.719697	0.673759	0.747826	0.570033	1072	3429	2002	3.19869	5431	0.631375	0.368625
rpi	Ralstonia pickettii 12J	5325729	5.32573	64.22	0.598039	0.691803	0.540984	0.706767	0.669014	0.767241	0.570513	973	3193	1826	3.2816	5019	0.636183	0.363817
rsc	Ralstonia solanacearum CFBP2957	3417386	3.41739	67.08	0.434783	0.472527	0.464286	0.52	0.447761	0.53211	0.451477	654	1948	1340	2.97859	3288	0.592457	0.407543
rso	Ralstonia solanacearum GMI1000	5810922	5.81092	67.57	0.60906	0.683007	0.575581	0.727273	0.680851	0.773913	0.577049	1024	3326	1856	3.24805	5182	0.641837	0.358163
rsl	Ralstonia solanacearum PSI07	5605618	5.60562	66.96	0.434783	0.475248	0.461078	0.546154	0.442857	0.53913	0.451505	982	2909	2132	2.96232	5041	0.577068	0.422932
rfr	Rhodoferax ferrireducens T118 (DSM 15236)	4969784	4.96978	60.35	0.6	0.629393	0.545455	0.69697	0.586207	0.706422	0.5919	914	3150	1320	3.44639	4470	0.704698	0.295302
slt	Sideroxydans lithotrophicus ES-1	3003656	3.00366	58.19	0.605108	0.63	0.583333	0.643939	0.634328	0.691667	0.578512	645	2297	737	3.56124	3034	0.757086	0.242914
tmz	Thauera sp. MZ1T	4574586	4.57459	68.68	0.642249	0.694268	0.573099	0.705882	0.678322	0.765217	0.602041	824	2671	1380	3.2415	4051	0.659343	0.340657
tbd	Thiobacillus denitrificans ATCC 25259	2909809	2.90981	66.39	0.682353	0.709343	0.608108	0.740157	0.713235	0.801724	0.651261	569	2170	706	3.81371	2876	0.75452	0.24548
tin	Thiomonas intermedia K12	3462095	3.4621	64.42	0.49703	0.543165	0.479167	0.544715	0.452381	0.590909	0.502092	718	2247	977	3.12953	3224	0.69696	0.30304
vap	Variovorax paradoxus S110	6754997	6.755	68.11	0.553628	0.644013	0.47486	0.699248	0.597122	0.704348	0.523952	1277	4422	1928	3.4628	6350	0.696378	0.303622
vei	Verminephrobacter eiseniae EF01-2	5597943	5.59794	65.56	0.584416	0.644128	0.503546	0.685484	0.6	0.709091	0.547893	1001	3569	1434	3.56543	5003	0.713372	0.286628

## Sheet: Firmicutes
list	Taxonomy	Genome size (pb)	Genome size (MB)	%GC	firmi.ICO.total	firmi.HE.ICO	firmi.LE.ICO	firmi.BAL.ICO	firmi.UNB.ICO	firmi.EE.ICO	firmi.NN.ICO	number of operons	number of genes in operons	number of genes in single units	operon length	number of total genes	% genes in operons	% genes in single units
aar	Acetohalobium arabaticum DSM 5501	2469596	2.4696	37.34	0.485437	0.548571	0.463415	0.616279	0.5	0.581395	0.545455	501	1693	674	3.37924	2367	0.715251	0.284749
afn	Acidaminococcus fermentans DSM 20731	2329769	2.32977	57.15	0.550173	0.6	0.478261	0.681818	0.550562	0.609756	0.535433	426	1424	684	3.34272	2108	0.675522	0.324478
aac	Alicyclobacillus acidocaldarius subsp. acidocaldarius DSM 446	3205686	3.20569	62.55	0.518732	0.556818	0.465116	0.642857	0.511905	0.584416	0.540881	641	2119	1050	3.30577	3169	0.668665	0.331335
amt	Alkaliphilus metalliredigens QYMF	4929566	4.92957	37.43	0.505025	0.593583	0.39604	0.659341	0.547368	0.64	0.527094	880	2942	1820	3.34318	4762	0.617808	0.382192
aoe	Alkaliphilus oremlandii OhILAs	3123558	3.12356	37.09	0.506667	0.581081	0.405405	0.676056	0.581081	0.625	0.519685	560	1797	1152	3.20893	2949	0.609359	0.390641
adg	Ammonifex degensii KC4	2157067	2.15707	59.95	0.60076	0.653333	0.5	0.783784	0.582278	0.648649	0.627451	411	1588	550	3.86375	2138	0.74275	0.25725
apr	Anaerococcus prevotii DSM 20548	1998633	1.99863	36.09	0.590517	0.663793	0.509091	0.727273	0.645161	0.671875	0.655914	361	1396	473	3.86704	1869	0.746923	0.253077
afl	Anoxybacillus flavithermus WK1	2846746	2.84675	42.02	0.558739	0.590909	0.493976	0.635294	0.568627	0.630137	0.598765	571	2056	879	3.6007	2935	0.700511	0.299489
bao	Bacillus amyloliquefaciens DSM7	3980199	3.9802	46.98	0.447644	0.474227	0.463158	0.473684	0.405941	0.448718	0.528409	793	2410	1636	3.03909	4046	0.59565	0.40435
bah	Bacillus anthracis CDC 684	5506763	5.50676	35.92	0.504717	0.597156	0.452174	0.633663	0.584071	0.654762	0.528571	1089	3196	2846	2.9348	6042	0.528964	0.471036
bae	Bacillus atrophaeus 1942	4168266	4.16827	44.12	0.425926	0.471204	0.417582	0.473118	0.405941	0.466667	0.47191	819	2445	1837	2.98535	4282	0.570995	0.429005
bco	Bacillus cellulosilyticus DSM 2522	4681672	4.68167	36.87	0.367847	0.433498	0.261905	0.445652	0.336538	0.375	0.428571	785	2195	2188	2.79618	4383	0.500799	0.499201
bcy	Bacillus cereus subsp. cytotoxis NVH 391-98	4094159	4.09416	36.38	0.508152	0.563452	0.477778	0.612903	0.571429	0.636364	0.538012	668	2045	1944	3.06138	3989	0.51266	0.48734
bcl	Bacillus clausii KSM-K16	4303871	4.30387	45.33	0.489157	0.551724	0.4	0.557895	0.53271	0.525	0.502439	789	2638	1554	3.34347	4192	0.629294	0.370706
bha	Bacillus halodurans C-125	4202352	4.20235	44.32	0.472941	0.556604	0.413462	0.645833	0.513514	0.582278	0.502347	815	2545	1623	3.1227	4168	0.610605	0.389395
bli	Bacillus licheniformis ATCC 14580	4222597	4.2226	47.18	0.513002	0.57	0.436364	0.595745	0.509259	0.56962	0.549763	840	2631	1635	3.13214	4266	0.616737	0.383263
bmq	Bacillus megaterium QM B1551	5523192	5.52319	38.92	0.400452	0.46729	0.345455	0.460784	0.409091	0.45122	0.438053	951	2685	3103	2.82334	5788	0.463891	0.536109
bpf	Bacillus pseudofirmus OF4	4249248	4.24925	40.35	0.481283	0.567708	0.431579	0.644444	0.519608	0.592105	0.50838	815	2497	1937	3.0638	4434	0.563148	0.436852
bpu	Bacillus pumilus SAFR-032	3704465	3.70446	41.77	0.524725	0.565445	0.458824	0.569892	0.552083	0.558442	0.564417	716	2307	1461	3.22207	3768	0.612261	0.387739
bse	Bacillus selenitireducens MLS10	3592487	3.59249	49.43	0.42602	0.467662	0.431373	0.582418	0.365385	0.435897	0.489583	670	2037	1313	3.0403	3350	0.60806	0.39194
bsu	Bacillus subtilis 168	4215606	4.21561	44.22	0.495098	0.547264	0.45	0.604396	0.5	0.578947	0.527919	826	2716	1577	3.28814	4293	0.632658	0.367342
bts	Bacillus tusciae DSM 2912	3384766	3.38477	59.56	0.458791	0.508197	0.421053	0.574713	0.454545	0.469136	0.497175	688	2105	1124	3.05959	3229	0.651905	0.348095
bbe	Brevibacillus brevis NBRC 100599	6296436	6.29644	47.88	0.485777	0.527027	0.45	0.528846	0.504505	0.588235	0.470588	1140	3539	2581	3.10439	6120	0.578268	0.421732
bpb	Butyrivibrio proteoclasticus B316	4404886	4.40489	40.63	0.353147	0.424658	0.294118	0.39759	0.333333	0.430769	0.393443	819	2596	1283	3.16972	3879	0.669245	0.330755
ate	Caldicellulosiruptor bescii DSM 6725	2931662	2.93166	35.59	0.550676	0.630952	0.453125	0.705882	0.511905	0.585714	0.59375	549	1932	794	3.51913	2726	0.708731	0.291269
cki	Caldicellulosiruptor kristjanssonii 177R1B	2802443	2.80244	36.56	0.498305	0.616766	0.390625	0.694118	0.505882	0.575342	0.551181	522	1843	699	3.53065	2542	0.72502	0.27498
csc	Caldicellulosiruptor saccharolyticus DSM 8903	2970275	2.97027	35.64	0.544521	0.630952	0.430769	0.690476	0.552941	0.608108	0.528	546	1977	757	3.62088	2734	0.723116	0.276884
dau	Candidatus Desulforudis audaxviator MP104C	2349476	2.34948	62.05	0.547445	0.607362	0.42623	0.753086	0.578313	0.631579	0.584906	422	1456	754	3.45024	2210	0.658824	0.341176
chy	Carboxydothermus hydrogenoformans Z-2901	2401520	2.40152	42.4	0.60241	0.683616	0.5	0.731707	0.593407	0.641026	0.639456	508	2094	588	4.12205	2682	0.780761	0.219239
clo	Clostridiales genomosp. BVAB3 UPII9-5	1809746	1.80975	44.81	0.425743	0.455357	0.434783	0.537037	0.448276	0.491525	0.478873	333	1027	594	3.08408	1621	0.63356	0.36644
cac	Clostridium acetobutylicum ATCC 824	4132880	4.13288	31.53	0.428161	0.478495	0.379747	0.565217	0.416667	0.493827	0.428571	765	2336	1617	3.05359	3953	0.590944	0.409056
cbe	Clostridium beijerinckii NCIMB 8052	6000632	6.00063	30.91	0.484375	0.561576	0.378151	0.625	0.504673	0.566265	0.480519	877	2595	2562	2.95895	5157	0.5032	0.4968
cbk	Clostridium botulinum B Eklund 17B	3847969	3.84797	28.26	0.472464	0.560241	0.308642	0.654321	0.512195	0.592105	0.446667	654	2000	1590	3.0581	3590	0.557103	0.442897
cbi	Clostridium botulinum Ba4 657	4257769	4.25777	28.92	0.51895	0.588235	0.407407	0.682927	0.593407	0.5875	0.543046	748	2337	1781	3.12433	4118	0.567508	0.432492
cce	Clostridium cellulolyticum H10	4068724	4.06872	38.16	0.490446	0.571429	0.338028	0.597701	0.54023	0.556962	0.484375	641	2123	1355	3.31201	3478	0.610408	0.389592
ccb	Clostridium cellulovorans 743B	5262222	5.26222	32.04	0.396923	0.485714	0.306667	0.591398	0.444444	0.5125	0.412214	798	2245	2121	2.81328	4366	0.514201	0.485799
cdf	Clostridium difficile 630 (PCR-ribotype 012)	4298133	4.29813	30.1	0.533141	0.592593	0.493671	0.706667	0.555556	0.643836	0.546584	759	2472	1399	3.25692	3871	0.638595	0.361405
ckl	Clostridium kluyveri DSM 555	4023800	4.0238	32.8	0.526814	0.581395	0.426667	0.666667	0.566265	0.55	0.616541	789	2452	1542	3.10773	3994	0.613921	0.386079
clj	Clostridium ljungdahlii DSM 13528	4630065	4.63007	31.78	0.406877	0.433735	0.390244	0.555556	0.37931	0.407407	0.49359	856	2462	1821	2.87617	4283	0.574831	0.425169
cno	Clostridium novyi NT	2547720	2.54772	29.13	0.548276	0.591195	0.444444	0.736842	0.588235	0.625	0.555556	424	1488	938	3.50943	2426	0.613355	0.386645
cpf	Clostridium perfringens ATCC 13124	3256683	3.25668	29.41	0.506579	0.516129	0.481013	0.653846	0.529412	0.64	0.491935	491	1577	1415	3.21181	2992	0.527072	0.472928
cpy	Clostridium phytofermentans ISDg	4847594	4.84759	36.29	0.460606	0.565476	0.346667	0.616279	0.522727	0.6	0.440789	726	2052	1938	2.82645	3990	0.514286	0.485714
csh	Clostridium saccharolyticum WM1	4662871	4.66287	45.86	0.348052	0.395604	0.322222	0.355556	0.340426	0.338028	0.378238	898	2845	1399	3.16815	4244	0.670358	0.329642
cst	Clostridium sticklandii DSM 519	2715461	2.71546	33.82	0.467492	0.51497	0.4125	0.6375	0.45122	0.518987	0.550725	530	1882	768	3.55094	2650	0.710189	0.289811
ctc	Clostridium tetani E88	2873333	2.87333	29	0.496212	0.527132	0.480519	0.566667	0.534483	0.507692	0.530973	482	1535	973	3.18465	2508	0.612041	0.387959
cth	Clostridium thermocellum ATCC 27405	3843301	3.8433	40.34	0.526144	0.595506	0.381579	0.627907	0.563218	0.597222	0.530303	586	1848	1410	3.15358	3258	0.567219	0.432781
cpo	Coprothermobacter proteolyticus DSM 5265	1424912	1.42491	44.91	0.545455	0.581967	0.538462	0.685185	0.535714	0.62069	0.589041	302	1183	355	3.91722	1538	0.769181	0.230819
dsy	Desulfitobacterium hafniense Y51	5727534	5.72753	48.48	0.507389	0.557214	0.398058	0.631579	0.543478	0.552941	0.502439	1023	3156	1981	3.08504	5137	0.614366	0.385634
dae	Desulfotomaculum acetoxidans DSM 771	4545624	4.54562	42.75	0.549383	0.604278	0.386667	0.636364	0.548387	0.594937	0.586957	814	2512	1657	3.086	4169	0.602543	0.397457
drm	Desulfotomaculum reducens MI-1	3608104	3.6081	43.25	0.551532	0.598985	0.4375	0.681319	0.594059	0.641975	0.565217	629	2073	1301	3.29571	3374	0.614404	0.385596
efa	Enterococcus faecalis V583 vancomycin-resistant clinical isolate	3359974	3.35997	37.95	0.518987	0.549296	0.481013	0.720588	0.525	0.586667	0.548872	700	2292	1052	3.27429	3344	0.685407	0.314593
eha	Ethanoligenens harbinense YUAN-3	3008576	3.00858	56.74	0.384083	0.451613	0.289474	0.475	0.397436	0.416667	0.403101	598	1783	993	2.98161	2776	0.642291	0.357709
eel	Eubacterium eligens ATCC 27750	2831389	2.83139	37.91	0.490842	0.529412	0.423729	0.61039	0.47619	0.602941	0.472222	574	2099	731	3.65679	2830	0.741696	0.258304
elm	Eubacterium limosum KIST612	4276902	4.2769	48.62	0.434921	0.550336	0.368421	0.620253	0.466667	0.536232	0.489796	982	3171	1412	3.22912	4583	0.691905	0.308095
ere	Eubacterium rectale ATCC 33656	3449685	3.44969	42.18	0.491039	0.52795	0.435484	0.64	0.493827	0.608696	0.491525	756	2571	1127	3.40079	3698	0.695241	0.304759
esi	Exiguobacterium sibiricum 255-15	3040786	3.04079	48.48	0.545455	0.640884	0.419753	0.702381	0.632653	0.602564	0.604317	614	1947	1166	3.17101	3113	0.625442	0.374558
eat	Exiguobacterium sp. AT1b	2999895	2.99989	49.1	0.547337	0.624309	0.466667	0.710843	0.62	0.607595	0.611111	607	2043	1075	3.36573	3118	0.655228	0.344772
fma	Finegoldia magna ATCC 29328	1986740	1.98674	32.29	0.54067	0.627273	0.411765	0.745455	0.533333	0.639344	0.5	371	1374	499	3.7035	1873	0.733582	0.266418
gmc	Geobacillus sp. Y4.1MC1	3911947	3.91195	44.94	0.451765	0.47907	0.432432	0.494505	0.451923	0.475	0.490566	735	2308	1483	3.14014	3791	0.60881	0.39119
gym	Geobacillus sp. Y412MC10	7121665	7.12167	52.48	0.495169	0.570707	0.45283	0.552083	0.564356	0.538462	0.518868	1209	3561	2779	2.94541	6340	0.561672	0.438328
gyc	Geobacillus sp. Y412MC61	3667901	3.6679	53.29	0.53	0.578947	0.441176	0.611111	0.554545	0.602564	0.567708	668	2195	1368	3.28593	3563	0.616054	0.383946
gtn	Geobacillus thermodenitrificans NG80-2	3608012	3.60801	49.74	0.527363	0.572115	0.428571	0.611111	0.556604	0.605263	0.56	671	2250	1312	3.3532	3562	0.631668	0.368332
has	Halanaerobium sp. sapolanicus	2613117	2.61312	33.74	0.45625	0.52381	0.421687	0.607143	0.510638	0.5375	0.489362	484	1695	673	3.50207	2368	0.715794	0.284206
hor	Halothermothrix orenii H 168	2578146	2.57815	38.89	0.557325	0.607143	0.512195	0.691358	0.568182	0.593023	0.59375	461	1609	803	3.49024	2412	0.667081	0.332919
hmo	Heliobacterium modesticaldum Ice1	3075407	3.07541	58.01	0.530303	0.574468	0.472222	0.678161	0.522222	0.607595	0.567376	595	1885	1245	3.16807	3130	0.602236	0.397764
lac	Lactobacillus acidophilus NCFM	1993560	1.99356	35.21	0.511628	0.61157	0.282609	0.694915	0.661765	0.645161	0.481013	418	1301	637	3.11244	1938	0.671311	0.328689
lbr	Lactobacillus brevis ATCC 367	2340228	2.34023	46.99	0.509346	0.641026	0.291667	0.733333	0.626866	0.628571	0.523077	422	1304	996	3.09005	2300	0.566957	0.433043
lcb	Lactobacillus casei BL23	3079196	3.0792	47	0.546763	0.649351	0.372881	0.689189	0.609195	0.594595	0.626087	643	1983	1107	3.08398	3090	0.641748	0.358252
lcr	Lactobacillus crispatus ST1	2043161	2.04316	37.57	0.443946	0.530435	0.283019	0.596774	0.530303	0.522388	0.454545	435	1318	782	3.02989	2100	0.627619	0.372381
ldb	Lactobacillus delbrueckii subsp. bulgaricus ATCC 11842	1864998	1.865	51.63	0.547872	0.606557	0.351351	0.693548	0.594203	0.637681	0.574074	312	1039	612	3.33013	1651	0.629316	0.370684
lfe	Lactobacillus fermentum IFO 3956	2098685	2.09869	53.02	0.480519	0.555556	0.361702	0.657143	0.507042	0.536232	0.536585	387	1215	697	3.13953	1912	0.63546	0.36454
lhe	Lactobacillus helveticus DPC 4571	2080931	2.08093	37.73	0.486239	0.574803	0.27907	0.671875	0.611111	0.619718	0.463768	297	981	702	3.30303	1683	0.582888	0.417112
ljo	Lactobacillus johnsonii NCC 533	1992676	1.99268	34.96	0.480769	0.59292	0.28	0.649123	0.615385	0.626866	0.435484	383	1320	598	3.44648	1918	0.688217	0.311783
lpl	Lactobacillus plantarum WCFS1	3348625	3.34863	45.47	0.525806	0.615385	0.323529	0.691358	0.633333	0.592593	0.585938	596	1859	1284	3.11913	3143	0.591473	0.408527
lre	Lactobacillus reuteri DSM 20016	1999618	1.99962	39.5	0.529412	0.564516	0.44898	0.650794	0.545455	0.594595	0.597015	398	1305	681	3.27889	1986	0.6571	0.3429
lrl	Lactobacillus rhamnosus Lc 705	3033106	3.03311	47.36	0.524476	0.626582	0.338235	0.675676	0.582418	0.6	0.596639	630	1919	1114	3.04603	3033	0.632707	0.367293
lsa	Lactobacillus sakei 23K	1884661	1.88466	41.91	0.506383	0.583333	0.236364	0.688525	0.551282	0.567568	0.556962	402	1275	688	3.17164	1963	0.649516	0.350484
lsl	Lactobacillus salivarius subsp. salivarius UCC118	2133977	2.13398	33.3	0.533632	0.601562	0.387755	0.707692	0.594595	0.619718	0.56338	438	1427	685	3.25799	2112	0.675663	0.324337
llc	Lactococcus lactis subsp. cremoris SK11	2598348	2.59835	36.75	0.40458	0.456954	0.298246	0.519481	0.365854	0.472973	0.43299	519	1500	1088	2.89017	2588	0.579598	0.420402
lci	Leuconostoc citreum KM20	1896614	1.89661	39.42	0.538813	0.5625	0.463415	0.651515	0.484375	0.552239	0.6	409	1355	547	3.31296	1902	0.712408	0.287592
lgs	Leuconostoc gasicomitatum LMG 18811	1954080	1.95408	37.29	0.418803	0.484848	0.367347	0.485714	0.380282	0.411765	0.505618	427	1299	693	3.04215	1992	0.652108	0.347892
lki	Leuconostoc kimchii IMSNU11154	2101787	2.10179	38.49	0.454545	0.52027	0.442308	0.513514	0.423077	0.442857	0.594059	462	1486	723	3.21645	2209	0.672703	0.327297
lme	Leuconostoc mesenteroides subsp. mesenteroides ATCC 8293	2075763	2.07576	38.29	0.570815	0.636364	0.404255	0.712329	0.56338	0.619718	0.604396	439	1479	609	3.36902	2088	0.708333	0.291667
lmn	Listeria monocytogenes 08-5578 (serotype 1/2a)	3109342	3.10934	38.4	0.505556	0.576923	0.397727	0.650602	0.51	0.580247	0.54878	646	2182	979	3.37771	3161	0.690288	0.309712
lsp	Lysinibacillus sphaericus C3-41	4817463	4.81746	37.84	0.479109	0.532967	0.450549	0.566667	0.442105	0.52	0.526316	870	2631	2256	3.02414	4887	0.538367	0.461633
mcl	Macrococcus caseolyticus JCSC5402	2219737	2.21974	37.23	0.507576	0.587413	0.405797	0.661972	0.589744	0.633803	0.490909	425	1395	718	3.28235	2113	0.660199	0.339801
mta	Moorella thermoacetica ATCC 39073	2628784	2.62878	56.93	0.560606	0.574586	0.5	0.658537	0.539326	0.615385	0.596154	510	1740	777	3.41176	2517	0.691299	0.308701
nth	Natranaerobius thermophilus JW/NM-WN-LF	3191453	3.19145	36.77	0.542208	0.63253	0.466667	0.646341	0.579545	0.6625	0.566929	528	1746	1226	3.30682	2972	0.587483	0.412517
oih	Oceanobacillus iheyensis HTE831	3630528	3.63053	36.08	0.518892	0.585859	0.478723	0.637363	0.554455	0.564103	0.567708	672	2150	1442	3.1994	3592	0.598552	0.401448
ooe	Oenococcus oeni PSU-1	1780517	1.78052	38.88	0.550725	0.623932	0.354167	0.707692	0.587302	0.617647	0.583333	317	1125	616	3.5489	1741	0.64618	0.35382
ppm	Paenibacillus polymyxa SC2	6241931	6.24193	45.63	0.359036	0.399038	0.36	0.428571	0.318182	0.416667	0.393035	1187	3219	3009	2.71188	6228	0.516859	0.483141
pjd	Paenibacillus sp. JDR-2	7184930	7.18493	51.17	0.471526	0.559091	0.420561	0.588235	0.540541	0.576471	0.486364	1250	3758	2581	3.0064	6339	0.592838	0.407162
ppe	Pediococcus pentosaceus ATCC 25745	1832387	1.83239	37.91	0.516279	0.619835	0.26087	0.694915	0.617647	0.617647	0.544118	360	1244	582	3.45556	1826	0.681271	0.318729
pth	Pelotomaculum thermopropionicum SI	3025375	3.02537	54.54	0.493631	0.552941	0.438202	0.573171	0.488889	0.589744	0.532847	610	1973	1003	3.23443	2976	0.66297	0.33703
ral	Ruminococcus albus 7	4129441	4.12944	44.68	0.37156	0.419118	0.219512	0.528571	0.394366	0.451613	0.353659	788	2413	1259	3.06218	3672	0.657135	0.342865
sao	Staphylococcus aureus subsp. aureus NCTC 8325	2821361	2.82136	33.51	0.508251	0.587879	0.369863	0.675	0.548387	0.583333	0.518797	566	1852	1116	3.27208	2968	0.623989	0.376011
sca	Staphylococcus carnosus subsp. carnosus TM300	2566424	2.56642	35.26	0.508197	0.573964	0.458333	0.637363	0.531915	0.586667	0.574627	494	1541	995	3.11943	2536	0.60765	0.39235
ser	Staphylococcus epidermidis RP62A	2643840	2.64384	32.93	0.53125	0.573964	0.42029	0.674699	0.573034	0.567568	0.584	495	1636	1058	3.30505	2694	0.607275	0.392725
sha	Staphylococcus haemolyticus JCSC1435	2697861	2.69786	33.4	0.510345	0.601227	0.4	0.658537	0.609195	0.576923	0.567797	538	1709	1058	3.17658	2767	0.617636	0.382364
slg	Staphylococcus lugdunensis HKU09-01	2658366	2.65837	34.39	0.391892	0.470968	0.337838	0.532468	0.418605	0.445946	0.456693	509	1552	1018	3.04912	2570	0.603891	0.396109
ssp	Staphylococcus saprophyticus subsp. saprophyticus ATCC 15305	2577899	2.5779	33.97	0.548173	0.630303	0.428571	0.682927	0.606742	0.581081	0.632812	502	1540	1054	3.06773	2594	0.593678	0.406322
sag	Streptococcus agalactiae 2603 (serotype V)	2160267	2.16027	36.06	0.464567	0.507042	0.339286	0.550725	0.455696	0.513158	0.473118	474	1574	651	3.32068	2225	0.707416	0.292584
sds	Streptococcus dysgalactiae subsp. equisimilis GGS_124	2106340	2.10634	40.18	0.406375	0.471014	0.218182	0.575758	0.35443	0.453333	0.444444	459	1463	704	3.18736	2167	0.675127	0.324873
seu	Streptococcus equi subsp. equi 4047	2253793	2.25379	41.98	0.435556	0.458015	0.232558	0.612903	0.416667	0.492958	0.459459	443	1442	643	3.25508	2085	0.691607	0.308393
sga	Streptococcus gallolyticus UCN34	2350911	2.35091	38.25	0.313653	0.380645	0.160714	0.447368	0.258824	0.297297	0.413462	498	1528	784	3.06827	2312	0.6609	0.3391
sgo	Streptococcus gordonii Challis	2196662	2.19666	41.4	0.478431	0.566667	0.288462	0.680556	0.5	0.567568	0.525773	457	1486	636	3.25164	2122	0.700283	0.299717
smu	Streptococcus mutans UA159 (serotype C)	2030921	2.03092	37.46	0.47037	0.546667	0.211538	0.630137	0.488372	0.507246	0.530973	434	1363	677	3.14055	2040	0.668137	0.331863
snb	Streptococcus pneumoniae 670-6B	2240045	2.24004	40.43	0.370518	0.4	0.288462	0.441176	0.291139	0.346667	0.46875	545	1668	748	3.06055	2416	0.690397	0.309603
sph	Streptococcus pyogenes MGAS10270 (serotype M2)	1928252	1.92825	38.96	0.457014	0.533333	0.311111	0.612903	0.442857	0.527778	0.5	434	1469	598	3.38479	2067	0.710692	0.289308
ssa	Streptococcus sanguinis SK36	2388435	2.38843	44.48	0.463768	0.551948	0.290323	0.671233	0.436782	0.535211	0.521368	499	1658	685	3.32265	2343	0.70764	0.29236
ssu	Streptococcus suis 05ZYH33	2096309	2.09631	41.85	0.428571	0.474074	0.321429	0.521739	0.394737	0.458333	0.473118	503	1641	613	3.26243	2254	0.728039	0.271961
ste	Streptococcus thermophilus LMD-9	1864178	1.86418	39.98	0.497778	0.568345	0.346154	0.671429	0.554054	0.571429	0.569767	383	1173	628	3.06266	1801	0.651305	0.348695
sub	Streptococcus uberis 0140J	1852352	1.85235	37.06	0.466403	0.525547	0.269231	0.671875	0.455696	0.541667	0.488889	400	1316	520	3.29	1836	0.716776	0.283224
sth	Symbiobacterium thermophilum IAM14863	3566135	3.56614	69.29	0.540323	0.595745	0.392157	0.682353	0.536842	0.616438	0.562842	665	2156	1299	3.24211	3455	0.624023	0.375977
swo	Syntrophomonas wolfei subsp. wolfei str. Goettingen	2936195	2.9362	45.68	0.508834	0.574074	0.46875	0.6875	0.559524	0.630137	0.545455	503	1546	1024	3.07356	2570	0.601556	0.398444
slp	Syntrophothermus lipocalidus DSM 12680	2405559	2.40556	51.58	0.467797	0.517442	0.363636	0.653846	0.471264	0.575	0.487395	518	1664	704	3.21236	2368	0.702703	0.297297
tmr	Thermaerobacter marianensis DSM 12885	2844696	2.8447	72.5	0.289809	0.372881	0.185714	0.44	0.318681	0.338028	0.328671	463	1251	1136	2.70194	2387	0.524089	0.475911
tjr	Thermincola potens JR	3157416	3.15742	46.64	0.459215	0.51087	0.363636	0.60241	0.431818	0.518987	0.475524	632	2025	991	3.20411	3016	0.671419	0.328581
tit	Thermoanaerobacter italicus Ab9	2451061	2.45106	34.27	0.52795	0.544944	0.545455	0.691358	0.440476	0.535211	0.582192	483	1624	718	3.36232	2342	0.693424	0.306576
thx	Thermoanaerobacter sp. X513	2456520	2.45652	34.67	0.539936	0.567251	0.552632	0.684211	0.476744	0.549296	0.605839	503	1769	635	3.5169	2404	0.735857	0.264143
tte	Thermoanaerobacter tengcongensis MB4(T)	2689445	2.68945	37.8	0.567485	0.64497	0.405063	0.740741	0.611765	0.611111	0.571429	533	1933	722	3.62664	2655	0.72806	0.27194
ttm	Thermoanaerobacterium thermosaccharolyticum DSM 571	2785752	2.78575	34.58	0.563253	0.627778	0.488095	0.746988	0.505263	0.608108	0.635762	573	1907	768	3.3281	2675	0.712897	0.287103
toc	Thermosediminibacter oceani DSM 16646	2280035	2.28003	47.84	0.50519	0.578231	0.464789	0.703125	0.538462	0.586667	0.522124	445	1616	644	3.63146	2260	0.715044	0.284956
vpr	Veillonella parvula DSM 2008	2132142	2.13214	39.67	0.556962	0.60355	0.5375	0.743902	0.520833	0.593023	0.653846	356	1307	601	3.67135	1908	0.68501	0.31499
